# Supplementary material for: Ladder Use in Older People: Type, Frequency, Tasks and Predictors of Risk Behaviours
Source: Int J Environ Res Public Health. 2021 Sep 17;18(18):9799. doi: 10.3390/ijerph18189799 (PMC8471785; doi:10.3390/ijerph18189799)
Supplement: Supplementary file 1 [file ijerph-18-09799-s001.zip]

Archive with 1 entries (1 files):
- ijerph-1331379-SI.pdf
